# Supplementary material for: Early Dynamics of Quantitative SEPT9 and SHOX2 Methylation in Circulating Cell-Free Plasma DNA during Prostate Biopsy for Prostate Cancer Diagnosis
Source: Cancers (Basel). 2022 Sep 7;14(18):4355. doi: 10.3390/cancers14184355 (PMC9496792; doi:10.3390/cancers14184355)
Supplement: Supplementary file 1 [file cancers-14-04355-s001.zip]

Archive with 1 entries (1 files):
- cancers-1854434-supplementary.pdf
